# Supplementary material for: Electron‐Deficient Imidazolium Substituted Cp Ligands and their Ru Complexes
Source: Chemistry. 2020 Sep 30;26(69):16291–305. doi: 10.1002/chem.202002801 (PMC7756557; doi:10.1002/chem.202002801)
Supplement: Supplementary file 2 — Supplementary [file CHEM-26-16291-s002.xyz]

12
benzene (DFT, BP-86/def2-TZVP, COSMO ε=37.5), CHARGE=0; total energy = -232.34242598802
C 0.701262 -1.069895 0.186487
C 2.005388 -1.578016 0.186479
C 3.097492 -0.702670 0.186412
C 2.885528 0.680762 0.186472
C 1.581401 1.188888 0.186490
C 0.489297 0.313536 0.186404
H -0.150446 -1.752405 0.186615
H 2.170891 -2.656949 0.186467
H 4.114521 -1.098862 0.186326
H 3.737224 1.363288 0.186551
H 1.415893 2.267821 0.186534
H -0.527722 0.709755 0.186258


10
Cp anion (DFT, BP-86/def2-TZVP, COSMO ε=37.5), CHARGE=-1; total energy = -193.69813013322
C -0.000337 0.000552 1.208756
C 1.147644 -0.003218 0.373484
C 0.707895 -0.005862 -0.976583
C -0.712087 -0.003345 -0.975414
C -1.149603 0.000740 0.375242
H 2.186194 -0.004638 0.710006
H -1.354267 -0.004093 -1.858275
H -2.187570 0.003000 0.713409
H 0.000522 0.003834 2.300452
H 1.348693 -0.008684 -1.860465


30
Compound 2 (DFT, BP-86/def2-TZVP, COSMO ε=37.5), CHARGE=0; total energy = -576.63362640374
C 2.140458 9.495456 4.921274
H 3.435534 10.959996 4.006381
C 4.126477 8.035357 4.384715
C 1.031224 4.957482 3.872381
C 1.946529 5.862593 4.512040
C -0.719400 7.276558 5.133631
H -1.285253 7.834431 5.887577
H -1.296546 7.247695 4.199564
H -0.554390 6.251261 5.481933
H 4.502318 8.899551 3.826470
H 0.085533 11.282462 5.327152
H 3.725390 10.701953 5.739319
H 0.087930 5.229927 3.403089
C 3.088842 5.090915 4.919215
N 0.573942 7.917579 4.936786
H 4.223738 7.131846 3.773414
H 2.291080 11.599987 5.200693
H 4.721085 7.913370 5.300296
H 3.944881 5.464332 5.477762
C 2.941742 10.749039 4.967752
C 1.605004 3.680084 3.885155
H 1.164212 2.781809 3.452706
C 1.756240 7.266642 4.704697
H -0.800753 10.081465 6.285494
H -1.084365 10.205191 4.536842
N 2.717705 8.241857 4.692920
C 2.868265 3.759673 4.544425
C -0.309143 10.259881 5.316358
C 0.793853 9.293230 5.062726
H 3.543527 2.925785 4.736715


50
Compound 5 without PF6 (DFT, BP-86/def2-TZVP, COSMO ε=37.5), CHARGE=1; total energy = -959.55764954683  
C 1.752368 7.265811 4.708946
N 2.724493 8.222484 4.678026
C 2.167236 9.482869 4.902785
C 0.818033 9.296899 5.062973
N 0.582576 7.925451 4.948405
C 4.131143 7.993193 4.370447
C 2.984630 10.725875 4.929979
C -0.271421 10.276132 5.323331
C -0.720666 7.301333 5.150029
C 5.378268 1.266911 5.366402
N 4.944751 2.544108 5.005588
C 3.581565 2.584763 4.965010
N 3.158174 1.330722 5.295510
C 4.254106 0.500860 5.539225
C 6.818922 0.917607 5.495924
C 5.837870 3.639615 4.647574
C 1.768943 0.917861 5.463342
C 4.105265 -0.930004 5.919393
C 2.756462 3.715764 4.636381
C 2.993418 5.062701 5.014323
C 1.921849 5.850025 4.520397
C 1.027915 4.976206 3.810377
C 1.533711 3.682785 3.880221
H 3.793208 5.411205 5.662769
H 0.142395 5.283242 3.258209
H 1.110395 2.808019 3.391910
H 5.298531 4.331809 3.992901
H 6.180108 4.176741 5.541912
H 6.706285 3.235781 4.116134
H 7.352959 1.014580 4.538382
H 6.922453 -0.120675 5.831648
H 7.327530 1.562073 6.228500
H 3.544185 -1.494428 5.159714
H 3.577986 -1.047147 6.878653
H 5.092935 -1.393661 6.022722
H 1.401288 0.402315 4.566380
H 1.155827 1.805864 5.645455
H 1.697623 0.242283 6.322593
H -1.325990 7.352812 4.235694
H -1.244822 7.820560 5.959755
H -0.571205 6.252753 5.424955
H -0.755957 10.102289 6.296502
H 0.134685 11.294034 5.329739
H -1.052508 10.227957 4.549612
H 4.729711 7.934035 5.288777
H 4.502387 8.816856 3.751228
H 4.219671 7.052337 3.818136
H 2.347954 11.586896 5.163744
H 3.468544 10.920854 3.960614
H 3.776245 10.673203 5.692604


45
Compound 6 without PF6 (DFT, BP-86/def2-TZVP, COSMO ε=37.5), CHARGE=1; total energy = -898.15977665932 
C -0.001716 -2.160498 1.262580
N 0.456728 -0.841624 1.334119
C -0.563975 -0.014734 1.703163
N -1.662288 -0.805767 1.858480
C -1.338187 -2.133917 1.570678
C 0.886105 -3.297939 0.900447
C 1.792531 -0.399929 0.950615
C -2.966165 -0.346069 2.323693
C -2.339020 -3.232651 1.632392
C 2.249927 2.547368 4.001643
C 2.236317 3.537822 3.052648
N 1.233333 3.209449 2.137249
C 0.612399 2.058864 2.520348
N 1.230985 1.650861 3.666064
C 3.117618 2.362533 5.195773
C 3.078350 4.756035 2.913250
H 1.858647 4.437743 0.568551
C 0.811412 0.519176 4.484418
C -0.498367 1.415842 1.864783
C -1.547641 2.206814 1.368587
N -2.425995 2.869122 0.953109
H 2.201474 -1.099439 0.215218
H -3.602424 -0.041896 1.482611
H -2.824417 0.508618 2.994204
H -3.452851 -1.157451 2.873722
H -2.745629 -3.360982 2.647087
H -3.184377 -3.045905 0.953675
H -1.872274 -4.179281 1.337396
H 1.737361 -3.383565 1.592163
H 1.290687 -3.195131 -0.118002
H 0.323128 -4.237229 0.942100
H 2.465628 5.669597 2.899373
H 3.675329 4.738681 1.988716
H 3.772677 4.828181 3.757967
H 3.653517 1.402200 5.162517
H 3.864576 3.163147 5.240355
H 2.539583 2.391427 6.131997
H -0.273413 0.396027 4.393063
H 1.056622 0.725818 5.530577
H 1.313598 -0.408547 4.178745
C 0.941692 3.951485 0.915674
H 0.168258 4.710969 1.088391
H 0.592907 3.251811 0.148199
H 1.721874 0.593007 0.493060
H 2.468258 -0.358897 1.815402


44
Compound 9 without PF6 (DFT, BP-86/def2-TZVP, COSMO ε=37.5), CHARGE=1; total energy = -955.88184176268 
C 4.057217 -12.747021 -0.002109
C 4.160677 -14.112452 -0.001055
C 5.452102 -14.752109 0.000556
N 6.561809 -13.912687 0.000850
N 6.460816 -12.581714 -0.000136
C 5.237241 -11.919642 -0.001781
C 7.539082 -11.754959 0.000158
N 6.988851 -10.499646 -0.001455
C 5.596743 -10.588316 -0.002649
C 6.008793 -16.013823 0.001401
N 7.398463 -15.891019 0.002641
C 7.752411 -14.567030 0.002163
C 7.799085 -9.266263 -0.002114
C 8.385745 -16.988131 0.005016
C 8.829494 -12.331217 0.001826
C 8.940914 -13.802403 0.002928
C 10.315096 -14.117515 0.004546
C 11.034622 -12.904416 0.004839
C 10.140803 -11.813089 0.003259
C 6.966869 -7.989988 -0.005665
C 7.873417 -6.755752 -0.007156
C 7.754746 -18.375163 0.000060
C 8.836504 -19.459427 0.001129
H 12.119791 -12.822272 0.006174
H 10.417769 -10.762572 0.003276
H 8.378537 -20.457318 -0.002659
H 9.475269 -19.384092 0.893118
H 9.481047 -19.379977 -0.886329
H 7.116862 -18.490795 -0.889564
H 7.111368 -18.494722 0.885189
H 9.015824 -16.859458 0.897587
H 9.022901 -16.856453 -0.882047
H 5.520107 -16.978239 0.000817
H 3.269890 -14.736878 -0.001447
H 3.082360 -12.263888 -0.003332
H 4.968313 -9.708781 -0.004072
H 8.446615 -9.300770 -0.891333
H 8.443814 -9.297694 0.889245
H 6.314730 -7.967998 0.881128
H 6.316763 -7.971720 -0.894031
H 8.518723 -6.733683 0.883260
H 7.270726 -5.838019 -0.009256
H 8.520093 -6.736867 -0.896649
H 10.747227 -15.114489 0.005510


64
Compound 12 without PF6 (DFT, BP-86/def2-TZVP, COSMO ε=37.5), CHARGE=2; total energy = -1338.79164587802 
C 7.269992 -11.750906 -0.110875
H 6.849183 -18.532686 -0.456294
H 9.193214 -19.292282 1.406880
N 6.195252 -12.575238 -0.034599
C 6.699916 -8.000887 -0.424926
C 7.480429 -18.352170 0.427243
H 10.464177 -15.111652 0.135210
H 9.212228 -19.422618 -0.368022
H 8.238404 -6.826634 -1.440393
C 7.481678 -14.558172 0.125036
H 8.190942 -9.232812 0.551419
C 5.333045 -10.588745 -0.200029
H 8.265385 -6.677165 0.332904
C 10.037812 -14.115008 0.082468
H 8.100741 -20.428089 0.586340
C 5.740698 -15.994153 0.256467
H 7.002089 -5.857528 -0.610146
H 6.062262 -7.906639 0.467398
H 10.136802 -10.761957 -0.185563
C 7.606232 -6.771705 -0.542229
H 8.165247 -9.381465 -1.224032
C 8.561166 -19.433774 0.518119
C 3.791236 -12.737445 -0.008491
C 7.533808 -9.272351 -0.329800
H 5.250898 -16.954294 0.340232
C 9.863940 -11.810665 -0.125847
H 2.817457 -12.253925 -0.044500
H 4.704706 -9.711872 -0.271351
H 3.003408 -14.719794 0.163250
N 6.723428 -10.502605 -0.215148
C 10.770333 -12.901854 -0.030857
N 7.128491 -15.873524 0.238552
C 8.563787 -12.331432 -0.071585
C 4.972444 -11.915779 -0.084208
H 6.830811 -18.404275 1.314377
C 3.893814 -14.097527 0.105534
H 6.036488 -8.055543 -1.301570
C 5.185056 -14.735223 0.152158
H 8.757894 -16.905401 -0.556652
C 8.674015 -13.792536 0.057563
C 8.114410 -16.970052 0.333083
N 6.295311 -13.902091 0.075686
H 8.734690 -16.774123 1.220367
C 12.214893 -12.794294 -0.047234
N 12.962972 -12.032315 -0.887138
C 14.315155 -12.190756 -0.594460
C 14.393253 -13.081426 0.449951
N 13.086236 -13.436202 0.774008
C 12.452971 -11.214602 -1.985265
C 15.572655 -13.622705 1.176074
C 12.727534 -14.317378 1.882841
H 11.446948 -11.555417 -2.246485
H 13.110385 -11.333025 -2.853132
H 12.420774 -10.156667 -1.695584
H 13.380355 -14.101594 2.735283
H 12.844322 -15.369245 1.592875
H 11.688637 -14.127491 2.167638
H 16.495802 -13.238805 0.727693
H 15.604389 -14.721256 1.130984
H 15.567084 -13.330406 2.237001
C 15.384946 -11.483409 -1.347149
H 15.256573 -10.392004 -1.300277
H 15.397055 -11.774669 -2.408320
H 16.364817 -11.727441 -0.921715


64
Compound 13 without PF6 (DFT, BP-86/def2-TZVP, COSMO ε=37.5), CHARGE=2; total energy = -1338.78132015465  
C 7.221544 -11.808473 0.021654
H 6.601388 -18.216068 -1.507308
H 8.608153 -19.751953 0.274466
N 6.120901 -12.596699 0.042081
C 6.784712 -8.025933 -0.008223
C 7.102561 -18.393460 -0.543763
H 8.865825 -19.329252 -1.436994
H 8.374669 -6.831811 -0.915765
C 7.347302 -14.634801 0.017029
H 8.222181 -9.374579 0.890592
C 5.331522 -10.572635 0.028092
H 8.381497 -6.814744 0.863799
C 9.958936 -14.220482 0.056641
H 7.579929 -20.464955 -0.983857
C 5.533155 -15.998296 -0.026670
H 7.158758 -5.885896 -0.030265
H 6.138381 -7.976022 0.881465
H 10.082522 -10.869166 -0.007198
C 7.731965 -6.822249 -0.023508
H 8.215746 -9.391877 -0.890630
C 8.099709 -19.547470 -0.678848
H 11.771861 -12.937043 0.042347
C 3.710766 -12.667791 0.038572
C 7.576014 -9.327817 0.001751
H 5.000320 -16.938185 -0.055160
C 9.801597 -11.917715 0.005485
H 2.755496 -12.147521 0.043507
H 4.734594 -9.671211 0.023299
H 2.857297 -14.630122 0.013183
N 6.723876 -10.535368 0.016144
C 10.686224 -13.002300 0.027740
N 6.925238 -15.941190 -0.033558
C 8.491576 -12.433657 0.016019
C 4.922410 -11.889540 0.041377
H 6.328626 -18.668092 0.188073
C 3.766912 -14.033579 0.022466
H 6.131773 -7.993628 -0.893903
C 5.035716 -14.716631 0.012075
H 8.613915 -16.873319 -0.804973
C 8.569419 -13.901150 0.039011
C 7.812035 -17.118918 -0.095821
N 6.181201 -13.928813 0.036966
H 8.255005 -17.265222 0.899982
C 10.631161 -15.511273 0.145367
N 10.838014 -16.242510 1.268759
C 11.611295 -17.361092 0.974291
C 11.892534 -17.303083 -0.372676
N 11.278979 -16.152575 -0.858839
C 10.372325 -15.883224 2.606567
C 12.689798 -18.209961 -1.240200
C 11.333959 -15.704855 -2.249358
H 11.231989 -15.784600 3.279786
H 9.843977 -14.927164 2.548719
H 9.696124 -16.655911 2.992340
H 13.059411 -19.059583 -0.655481
H 12.091685 -18.606733 -2.073704
H 13.558283 -17.689968 -1.671047
H 10.709509 -14.813098 -2.354662
H 12.368108 -15.461636 -2.520991
H 10.960411 -16.496507 -2.909500
C 12.013680 -18.347929 2.011014
H 12.640368 -17.882081 2.786189
H 12.590237 -19.159220 1.553152
H 11.140037 -18.791327 2.510703


50
Compound 14 without PF6 (DFT, BP-86/def2-TZVP, COSMO ε=37.5), CHARGE=1; total energy = -959.55091251499
H 7.100671 5.439573 4.252944
C 4.223964 5.581381 5.831393
C 1.749425 7.366520 4.752102
H 1.914219 11.715223 5.303733
C 6.213412 4.841887 4.491102
H 2.011560 5.851740 7.191104
H 3.493899 10.959162 5.596318
C 0.636978 9.270026 5.267917
C 1.898195 3.898295 3.527744
H -0.374219 6.062103 5.558851
H 8.241703 6.360980 6.161317
C 1.255265 5.145464 3.645028
C -0.523516 10.111255 5.666173
H 8.047333 6.130921 7.910185
H 6.513115 7.042180 9.277445
C 3.194484 5.212084 4.894398
C 1.933193 9.612852 4.977042
C 5.451882 6.948566 9.020191
C 6.250931 5.844662 6.805675
H -1.365542 9.992667 4.967990
N 5.565568 5.389770 5.678311
H 0.346980 5.451265 3.128953
H 2.924630 11.215450 3.933394
H 5.505732 4.879540 3.657016
H -0.887318 9.857384 6.673471
H 2.539408 7.493621 7.680875
H 1.539582 3.050097 2.947087
C 2.603994 10.940598 4.949902
H 4.971051 6.334385 9.796978
C 2.038419 5.981696 4.483983
C 2.787673 6.424583 7.708137
H 2.842137 6.099003 8.752898
H 5.003468 7.952183 9.064576
N 0.546140 7.883916 5.132347
H 6.513721 3.799639 4.659440
H 4.698235 8.440225 4.954542
C 3.964383 8.372950 4.140296
C 5.308058 6.342131 7.669240
N 2.600087 8.429051 4.654356
H -1.367352 7.176958 4.580620
H 8.084524 4.722397 6.829106
C 7.731108 5.759540 6.928813
N 4.066181 6.163889 7.055646
H -0.235621 11.168717 5.670993
C 3.083045 3.933250 4.287378
H -1.132075 7.494920 6.324621
C -0.657477 7.109427 5.415241
H 4.093931 7.428188 3.603067
H 4.124582 9.207579 3.448961
H 3.769550 3.103651 4.446338
